# Supplementary material for: New-Onset and Exacerbation of Lung Diseases after Short-Term Exposures to Humidifier Disinfectant during Hospitalization
Source: Toxics. 2022 Jul 4;10(7):371. doi: 10.3390/toxics10070371 (PMC9318961; doi:10.3390/toxics10070371)
Supplement: Supplementary file 1 [file toxics-10-00371-s001.zip]

Archive with 1 entries (1 files):
- toxics-1722420-supplementary.pdf
